# Supplementary material for: Revision of the afrotropical species of Zaprionus (Diptera, Drosophilidae), with descriptions of two new species and notes on internal reproductive structures and immature stages
Source: Zookeys. 2010 Jul 23;(51):33–72. doi: 10.3897/zookeys.51.380 (PMC3088026; doi:10.3897/zookeys.51.380)
Supplement: XML Treatment for Zaprionus Zaprionus neglectus [file zookeys.51.380-treatment1.xml]

<!DOCTYPE tp:taxon-treatment
  PUBLIC "-//TaxonX//DTD Taxonomic Treatment Publishing DTD v0 20100105//EN" "tax-treatment-NSO.dtd">
<tp:taxon-treatment xmlns:tp="http://www.plazi.org/taxpub"><tp:treatment-meta><mixed-citation publication-type="journal"><person-group><name><surname>Yassin</surname><given-names>Amir</given-names></name><name><surname>David</surname><given-names>Jean R.</given-names></name></person-group><article-title>Revision of the afrotropical species of <italic>Zaprionus</italic> (Diptera, Drosophilidae), with descriptions of two new species and notes on internal reproductive structures and immature stages</article-title><source>Zookeys</source><day>23</day><month>7</month><year>2010</year><volume>2010</volume><issue>51</issue><fpage>33</fpage><lpage>72</lpage><pub-id pub-id-type="doi">10.3897/zookeys.51.380</pub-id></mixed-citation></tp:treatment-meta><tp:nomenclature><tp:taxon-name>
                            <tp:taxon-name-part taxon-name-part-type="genus">Zaprionus</tp:taxon-name-part>
                            <tp:taxon-name-part taxon-name-part-type="subgenus">Zaprionus</tp:taxon-name-part>
                            <tp:taxon-name-part taxon-name-part-type="species">neglectus</tp:taxon-name-part>
                        </tp:taxon-name><tp:taxon-authority>Collart</tp:taxon-authority><tp:nomenclature-citation-list><tp:nomenclature-citation><tp:taxon-name>Zaprionus simplex</tp:taxon-name><comment><xref ref-type="bibr" rid="B10">Chassagnard and McEvey 1992</xref>, syn. n.</comment></tp:nomenclature-citation></tp:nomenclature-citation-list></tp:nomenclature><tp:treatment-sec sec-type="Discussion"><title>Discussion.</title><p><tp:taxon-name>Zaprionus neglectus</tp:taxon-name> is a continental species lacking F1 ornamentation and the hairy brush on F1 basitarsus in males (<xref ref-type="bibr" rid="B14">Collart 1937b</xref>; Fig. 5a). It is the only species previously belonging to the inermis group to lack such a secondary sexual character. Two species of the spinosus subgroup of the armatus group also lack the male hairy brush. <xref ref-type="bibr" rid="B6">Burla (1954)</xref> and <xref ref-type="bibr" rid="B25">Lachaise and Tsacas (1983)</xref> described that <tp:taxon-name>Zaprionus neglectus</tp:taxon-name> bred on decaying fruits and in flowers of <tp:taxon-name>Ipomoea</tp:taxon-name> and <tp:taxon-name>Crinum</tp:taxon-name>. <xref ref-type="bibr" rid="B10">Chassagnard and McEvey (1992)</xref> described a species, <tp:taxon-name>Zaprionus simplex</tp:taxon-name>, lacking F1 ornamentation and the male hairy brush from Madagascar. They also noted that some specimens were “collected from <tp:taxon-name>Crinum</tp:taxon-name> sp. flowers but no evidence was found that it bred therein” (p. 322).</p><p>We have recently collected a strain of <tp:taxon-name>Zaprionus simplex</tp:taxon-name> from <tp:taxon-name>Crinum</tp:taxon-name> sp. in Madagascar and reared it in the laboratory. <xref ref-type="bibr" rid="B6">Burla (1954)</xref> noted the presence of two long caecae around <!--PageBreak-->the ejaculatory bulb in males of <tp:taxon-name>Zaprionus neglectus</tp:taxon-name>. Dissection of cultured males of <tp:taxon-name>Zaprionus simplex</tp:taxon-name> also revealed the presence of long caecae in the Malagasy strain. Wing shape indices were also strongly similar in the original descriptions of the two species. Hence, <tp:taxon-name>Zaprionus simplex</tp:taxon-name> Chassagnard &amp; McEvey is considered a junior synonym to <tp:taxon-name>Zaprionus neglectus</tp:taxon-name> Collart. <xref ref-type="bibr" rid="B44">Yassin et al. (2008a)</xref> suggested in light of morphological characters <tp:taxon-name>Zaprionus simplex</tp:taxon-name>, syn. n. to belong to the armatus group, but in the lack of molecular data of any species of this group such relation remains questionable. Indeed, the species has more than 2 epandrial bristles and lacks any F1 ornamentation. Molecular analysis of the Malagasy strain showed the species to be the earliest branch of the subgenus not belonging to any of the three other species groups (<xref ref-type="bibr" rid="B48">Yassin et al., in press</xref>). Thus, a group is erected for this single species.<!--PageBreak--></p><fig id="F7" orientation="portrait" position="float"><label>Figure 7</label><caption><p>Lateral views of male epandrium and cercus and ventral views of aedeagus and hypandrium of <tp:taxon-name>Zaprionus inermis</tp:taxon-name> Collart, 1937 <bold>a</bold>, <tp:taxon-name>Zaprionus cercus</tp:taxon-name> Chassagnard &amp; McEvey, 1992 <bold>b</bold>, <tp:taxon-name>Zaprionus kolodkinae</tp:taxon-name> Chassagnard &amp; Tsacas, 1987 <bold>c</bold>, <bold>e</bold>, and <tp:taxon-name>Zaprionus verruca</tp:taxon-name> Chassagnard &amp; McEvey, 1992 <bold>d</bold>, <bold>f</bold> [From Chassagnard and Tsacas 1987; <xref ref-type="bibr" rid="B10">Chassagnard and McEvey 1992</xref>; courtesy of M. T. Chassagnard].</p></caption><graphic xmlns:xlink="http://www.w3.org/1999/xlink" xlink:href="ZooKeys-051-033-g007.jpg" position="float" orientation="portrait" xlink:type="simple"/></fig><fig id="F8" orientation="portrait" position="float"><label>Figure 8</label><caption><p>Ventral views of forefemur of <tp:taxon-name>Zaprionus campestris</tp:taxon-name> Chassagnard, 1989 <bold>a</bold>, <tp:taxon-name>Zaprionus montanus</tp:taxon-name> Collart, 1937 <bold>b</bold>, <tp:taxon-name>Zaprionus spinosus</tp:taxon-name> Collart, 1937 <bold>c</bold>, <tp:taxon-name>Zaprionus spineus</tp:taxon-name> Tsacas &amp; Chassagnard, 1990 <bold>d</bold>, <tp:taxon-name>Zaprionus serratus</tp:taxon-name> Chassagnard, 1989 <bold>e</bold>, <tp:taxon-name>Zaprionus fumipennis</tp:taxon-name> Seguy, 1938 <bold>f</bold>, <tp:taxon-name>Zaprionus vrydaghi</tp:taxon-name> Collart, 1937 <bold>g</bold>, <tp:taxon-name>Zaprionus tuberarmatus</tp:taxon-name> Tsacas &amp; Chassagnard, 1990 <bold>h</bold>, <tp:taxon-name>Zaprionus hoplophorus</tp:taxon-name> Tsacas &amp; Chassagnard, 1990 <bold>i</bold>, <tp:taxon-name>Zaprionus armatus</tp:taxon-name> Collart, 1937 <bold>j</bold>, <tp:taxon-name>Zaprionus enoplomerus</tp:taxon-name> Chassagnard, 1989 <bold>k</bold>, <tp:taxon-name>Zaprionus spinipes</tp:taxon-name> Tsacas &amp; Chassagnard, 1990 <bold>l</bold>, <tp:taxon-name>Zaprionus seguyi</tp:taxon-name> Tsacas &amp; Chassagnard, 1990 <bold>m</bold>, and <tp:taxon-name>Zaprionus spinoarmatus</tp:taxon-name> Tsacas &amp; Chassagnard, 1990 <bold>n</bold> [From <xref ref-type="bibr" rid="B8">Chassagnard 1989</xref>; <xref ref-type="bibr" rid="B39">Tsacas and Chassagnard 1990</xref>; courtesy of M. T. Chassagnard].</p></caption><graphic xmlns:xlink="http://www.w3.org/1999/xlink" xlink:href="ZooKeys-051-033-g008.jpg" position="float" orientation="portrait" xlink:type="simple"/></fig></tp:treatment-sec><ref-list><ref id="B10"><mixed-citation xmlns:xlink="http://www.w3.org/1999/xlink" xlink:type="simple"><person-group><name name-style="western"><surname>Chassagnard</surname><given-names>MT</given-names></name><name name-style="western"><surname>McEvey</surname><given-names>SF</given-names></name></person-group>(<year>1992</year>)<article-title> The Zaprionus of Madagascar, with descriptions of five new species (Diptera: Drosophilidae).</article-title><source>Annales de la Société entomologique de France</source><volume>28</volume>: <fpage>317</fpage>-<lpage>335</lpage>.</mixed-citation></ref><ref id="B14"><mixed-citation xmlns:xlink="http://www.w3.org/1999/xlink" xlink:type="simple"><person-group><name name-style="western"><surname>Collart</surname><given-names>A</given-names></name></person-group>(<year>1937b</year>)<article-title> Zaprionus du Musée du Congo Belge (Diptera: Drosophilidae).</article-title><source>Bulletin du Musée Royale d’Histoire Naturelle de Belgique</source><volume>13</volume>: <fpage>1</fpage>-<lpage>8</lpage>.</mixed-citation></ref><ref id="B6"><mixed-citation xmlns:xlink="http://www.w3.org/1999/xlink" xlink:type="simple"><person-group><name name-style="western"><surname>Burla</surname><given-names>H</given-names></name></person-group>(<year>1954</year>)<article-title> Zur Kenntnis der Drosophiliden der Elfenbeinkuste (Franzosisch West-Afrika).</article-title><source>Revue Suisse de Zoologie</source><volume>61</volume>: <fpage>1</fpage>-<lpage>218</lpage>.</mixed-citation></ref><ref id="B25"><mixed-citation xmlns:xlink="http://www.w3.org/1999/xlink" xlink:type="simple"><person-group><name name-style="western"><surname>Lachaise</surname><given-names>D</given-names></name><name name-style="western"><surname>Tsacas</surname><given-names>L</given-names></name></person-group>(<year>1983</year>)<article-title> Breeding sites in Tropical African Drosophilids.</article-title> In: <person-group><name name-style="western"><surname>Ashburner</surname><given-names>M</given-names></name><name name-style="western"><surname>Carson</surname><given-names>HL</given-names></name><name name-style="western"><surname>Thompson</surname><given-names>JN</given-names></name></person-group>(<role>Eds</role>) <source>The Genetics and Biology of Drosophila</source>, vol. <volume>3d</volume>, <publisher-name>Academic Press</publisher-name>. pp. <fpage>221</fpage>–<lpage>332</lpage>.</mixed-citation></ref><ref id="B44"><mixed-citation xmlns:xlink="http://www.w3.org/1999/xlink" xlink:type="simple"><person-group><name name-style="western"><surname>Yassin</surname><given-names>A</given-names></name><name name-style="western"><surname>Araripe</surname><given-names>LO</given-names></name><name name-style="western"><surname>Capy</surname><given-names>P</given-names></name><name name-style="western"><surname>Da Lage</surname><given-names>JL</given-names></name><name name-style="western"><surname>Klaczko</surname><given-names>LB</given-names></name><name name-style="western"><surname>Maisonhaute</surname><given-names>C</given-names></name><name name-style="western"><surname>Ogereau</surname><given-names>D</given-names></name><name name-style="western"><surname>David</surname><given-names>JR</given-names></name></person-group>(<year>2008a</year>)<article-title> Grafting the molecular phylogenetic tree with morphological branches to reconstruct the evolutionary history of the genus Zaprionus (Diptera: Drosophilidae).</article-title><source>Molecular Phylogenetics and Evolution</source><volume>47</volume>: <fpage>903</fpage>-<lpage>915</lpage>.</mixed-citation></ref><ref id="B48"><mixed-citation xmlns:xlink="http://www.w3.org/1999/xlink" xlink:type="simple"><person-group><name name-style="western"><surname>Yassin</surname><given-names>A</given-names></name><name name-style="western"><surname>Amabis</surname><given-names>JM</given-names></name><name name-style="western"><surname>Da Lage</surname><given-names>JL</given-names></name><name name-style="western"><surname>Debiais-Thibaud</surname><given-names>M</given-names></name><name name-style="western"><surname>David</surname><given-names>JR</given-names></name></person-group>(<year>in press</year>)<article-title> On the relationship between Zaprionus spinipilus Chassagnard &amp; McEvey and Z. vittiger Coquillett, the type species of the genus Zaprionus (Diptera: Drosophilidae).</article-title><source>Annales de la Société entomologique de France.</source></mixed-citation></ref><ref id="B8"><mixed-citation xmlns:xlink="http://www.w3.org/1999/xlink" xlink:type="simple"><person-group><name name-style="western"><surname>Chassagnard</surname><given-names>MT</given-names></name></person-group>(<year>1989</year>)<article-title> Esquisse phylogénétique du genre Zaprionus Coq. (Diptera: Drosophilidae) et description de trois nouvelles espèces afrotropicales.</article-title><source>Naturaliste Canadien</source><volume>115</volume>: <fpage>305</fpage>-<lpage>322</lpage>.</mixed-citation></ref><ref id="B39"><mixed-citation xmlns:xlink="http://www.w3.org/1999/xlink" xlink:type="simple"><person-group><name name-style="western"><surname>Tsacas</surname><given-names>L</given-names></name><name name-style="western"><surname>Chassagnard</surname><given-names>MT</given-names></name></person-group>(<year>1990</year>)<article-title> Les espèces du genre Zaprionus à fémurs antérieurs spinuleux (Diptera: Drosophilidae).</article-title><source>Annales de la Société entomologique de France</source><volume>26</volume>: <fpage>461</fpage>-<lpage>487</lpage>.</mixed-citation></ref></ref-list></tp:taxon-treatment>
