# Supplementary material for: Revision of the afrotropical species of Zaprionus (Diptera, Drosophilidae), with descriptions of two new species and notes on internal reproductive structures and immature stages
Source: Zookeys. 2010 Jul 23;(51):33–72. doi: 10.3897/zookeys.51.380 (PMC3088026; doi:10.3897/zookeys.51.380)
Supplement: XML Treatment for Zaprionus Zaprionus ornatus [file zookeys.51.380-treatment2.xml]

<!DOCTYPE tp:taxon-treatment
  PUBLIC "-//TaxonX//DTD Taxonomic Treatment Publishing DTD v0 20100105//EN" "tax-treatment-NSO.dtd">
<tp:taxon-treatment xmlns:tp="http://www.plazi.org/taxpub"><tp:treatment-meta><mixed-citation publication-type="journal"><person-group><name><surname>Yassin</surname><given-names>Amir</given-names></name><name><surname>David</surname><given-names>Jean R.</given-names></name></person-group><article-title>Revision of the afrotropical species of <italic>Zaprionus</italic> (Diptera, Drosophilidae), with descriptions of two new species and notes on internal reproductive structures and immature stages</article-title><source>Zookeys</source><day>23</day><month>7</month><year>2010</year><volume>2010</volume><issue>51</issue><fpage>33</fpage><lpage>72</lpage><pub-id pub-id-type="doi">10.3897/zookeys.51.380</pub-id></mixed-citation></tp:treatment-meta><tp:nomenclature><tp:taxon-name>
                            <tp:taxon-name-part taxon-name-part-type="genus">Zaprionus</tp:taxon-name-part>
                            <tp:taxon-name-part taxon-name-part-type="subgenus">Zaprionus</tp:taxon-name-part>
                            <tp:taxon-name-part taxon-name-part-type="species">ornatus</tp:taxon-name-part>
                        </tp:taxon-name><tp:taxon-authority>Séguy</tp:taxon-authority><tp:nomenclature-citation-list><tp:nomenclature-citation><tp:taxon-name>Zaprionus megalorchis</tp:taxon-name><comment><xref ref-type="bibr" rid="B11">Chassagnard and Tsacas 1993</xref>, syn. n.</comment></tp:nomenclature-citation></tp:nomenclature-citation-list></tp:nomenclature><tp:treatment-sec sec-type="Discussion"><title>Discussion.</title><p><xref ref-type="bibr" rid="B33">Séguy (1933)</xref> described a species of the vittiger group from Côte d’Ivoire, which has differentiated F1 composite spines; i.e. the spines are borne on protruding tubercules that decrease in size distally. He called the species <tp:taxon-name>Zaprionus ornatus</tp:taxon-name>. <xref ref-type="bibr" rid="B13">Collart (1937a)</xref> considered this character an intraspecific variation and synonymised <tp:taxon-name>Zaprionus ornatus</tp:taxon-name> with <tp:taxon-name>Zaprionus vittiger</tp:taxon-name>. <xref ref-type="bibr" rid="B11">Chassagnard and Tsacas (1993)</xref> redescribed Séguy’s female holotype and illustrated the distinctive elongated spermatheca that had also been previously illustrated by <xref ref-type="bibr" rid="B6">Burla (1954)</xref> for <tp:taxon-name>Zaprionus aff. vittiger</tp:taxon-name>. In the same paper, they also described a new species from Congo with the distinctive elongated spermatheca and F1 ornamentation. They called the new species <tp:taxon-name>Zaprionus megalorchis</tp:taxon-name> and noted that the only difference between it and <tp:taxon-name>Zaprionus ornatus</tp:taxon-name> was the presence of silver pilosity on the inner side of flagellomere I in <tp:taxon-name>Zaprionus ornatus</tp:taxon-name>. <xref ref-type="bibr" rid="B44">Yassin et al. (2008a)</xref> erected the megalorchis species complex for the two species. However, <!--PageBreak-->we have examined a number of strains collected from the type locality of <tp:taxon-name>Zaprionus megalorchis</tp:taxon-name> and found the flagellomere I pilosity to be polymorphic. We consider thus <tp:taxon-name>Zaprionus megalorchis</tp:taxon-name> Chassagnard &amp; Tsacas, syn. n. and <tp:taxon-name>Zaprionus aff. vittiger</tp:taxon-name> Burla, syn. n. to be junior synonyms to <tp:taxon-name>Zaprionus ornatus</tp:taxon-name> Séguy. <xref ref-type="bibr" rid="B45">Yassin et al. (2008b)</xref> have also considered <tp:taxon-name>Zaprionus megalorchis</tp:taxon-name> (and thus <tp:taxon-name>Zaprionus ornatus</tp:taxon-name>) a member of the indianus species complex, but it is considered here as belonging to an independent, monophyletic complex along with <tp:taxon-name>Zaprionus litos</tp:taxon-name> (<xref ref-type="bibr" rid="B48">Yassin et al., in press</xref>).</p><fig id="F11" orientation="portrait" position="float"><label>Figure 11</label><caption><p>Puparium of <tp:taxon-name>Zaprionus neglectus</tp:taxon-name> Collart, 1937 <bold>a</bold>, <tp:taxon-name>Zaprionus inermis</tp:taxon-name> Collart, 1937 <bold>b</bold>, <tp:taxon-name>Zaprionus cercus</tp:taxon-name> Chassagnard &amp; McEvey, 1992 <bold>c</bold>, <tp:taxon-name>Zaprionus santomensis</tp:taxon-name> Yassin &amp; David, sp. n. <bold>d</bold>, <tp:taxon-name>Zaprionus lachaisei</tp:taxon-name> Yassin &amp; David, sp. n. <bold>e</bold> and <tp:taxon-name>Zaprionus vittiger</tp:taxon-name> Coquillett, 1902 <bold>f</bold>.</p></caption><graphic xmlns:xlink="http://www.w3.org/1999/xlink" xlink:href="ZooKeys-051-033-g011.jpg" position="float" orientation="portrait" xlink:type="simple"/></fig></tp:treatment-sec><ref-list><ref id="B11"><mixed-citation xmlns:xlink="http://www.w3.org/1999/xlink" xlink:type="simple"><person-group><name name-style="western"><surname>Chassagnard</surname><given-names>MT</given-names></name><name name-style="western"><surname>Tsacas</surname><given-names>L</given-names></name></person-group>(<year>1993</year>)<article-title> Le sous-genre Zaprionus s.str. Définition de groupes d’espèces et révision du sous-groupe vittiger (Diptera: Drosophilidae).</article-title><source>Annales de la Société entomologique de France</source><volume>29</volume>: <fpage>173</fpage>-<lpage>194</lpage>.</mixed-citation></ref><ref id="B33"><mixed-citation xmlns:xlink="http://www.w3.org/1999/xlink" xlink:type="simple"><person-group><name name-style="western"><surname>Séguy</surname><given-names>E</given-names></name></person-group>(<year>1933</year>)<article-title> Contributions à l’étude de la faune du Mozambique. Voyage de M. P. Lesne (1928–1929).</article-title><source>Memorias e estudos do Museu Zoologico da Universidade de Coimbra</source><volume>67</volume>: <fpage>5</fpage>-<lpage>80</lpage>.</mixed-citation></ref><ref id="B13"><mixed-citation xmlns:xlink="http://www.w3.org/1999/xlink" xlink:type="simple"><person-group><name name-style="western"><surname>Collart</surname><given-names>A</given-names></name></person-group>(<year>1937a</year>)<article-title> Les Zaprionus du Congo belge (Diptera: Drosophilidae).</article-title><source>Bulletin du Musée Royale d’Histoire Naturelle de Belgique</source><volume>13</volume>: <fpage>1</fpage>-<lpage>15</lpage>.</mixed-citation></ref><ref id="B6"><mixed-citation xmlns:xlink="http://www.w3.org/1999/xlink" xlink:type="simple"><person-group><name name-style="western"><surname>Burla</surname><given-names>H</given-names></name></person-group>(<year>1954</year>)<article-title> Zur Kenntnis der Drosophiliden der Elfenbeinkuste (Franzosisch West-Afrika).</article-title><source>Revue Suisse de Zoologie</source><volume>61</volume>: <fpage>1</fpage>-<lpage>218</lpage>.</mixed-citation></ref><ref id="B44"><mixed-citation xmlns:xlink="http://www.w3.org/1999/xlink" xlink:type="simple"><person-group><name name-style="western"><surname>Yassin</surname><given-names>A</given-names></name><name name-style="western"><surname>Araripe</surname><given-names>LO</given-names></name><name name-style="western"><surname>Capy</surname><given-names>P</given-names></name><name name-style="western"><surname>Da Lage</surname><given-names>JL</given-names></name><name name-style="western"><surname>Klaczko</surname><given-names>LB</given-names></name><name name-style="western"><surname>Maisonhaute</surname><given-names>C</given-names></name><name name-style="western"><surname>Ogereau</surname><given-names>D</given-names></name><name name-style="western"><surname>David</surname><given-names>JR</given-names></name></person-group>(<year>2008a</year>)<article-title> Grafting the molecular phylogenetic tree with morphological branches to reconstruct the evolutionary history of the genus Zaprionus (Diptera: Drosophilidae).</article-title><source>Molecular Phylogenetics and Evolution</source><volume>47</volume>: <fpage>903</fpage>-<lpage>915</lpage>.</mixed-citation></ref><ref id="B45"><mixed-citation xmlns:xlink="http://www.w3.org/1999/xlink" xlink:type="simple"><person-group><name name-style="western"><surname>Yassin</surname><given-names>A</given-names></name><name name-style="western"><surname>Capy</surname><given-names>P</given-names></name><name name-style="western"><surname>Madi-Ravazzi</surname><given-names>L</given-names></name><name name-style="western"><surname>Ogereau</surname><given-names>D</given-names></name><name name-style="western"><surname>David</surname><given-names>JR</given-names></name></person-group>(<year>2008b</year>)<article-title> DNA barcode discovers two cryptic species and two geographical radiations in the invasive drosophilid Zaprionus indianus.</article-title><source>Molecular Ecology Resources</source><volume>8</volume>: <fpage>491</fpage>-<lpage>501</lpage>.</mixed-citation></ref><ref id="B48"><mixed-citation xmlns:xlink="http://www.w3.org/1999/xlink" xlink:type="simple"><person-group><name name-style="western"><surname>Yassin</surname><given-names>A</given-names></name><name name-style="western"><surname>Amabis</surname><given-names>JM</given-names></name><name name-style="western"><surname>Da Lage</surname><given-names>JL</given-names></name><name name-style="western"><surname>Debiais-Thibaud</surname><given-names>M</given-names></name><name name-style="western"><surname>David</surname><given-names>JR</given-names></name></person-group>(<year>in press</year>)<article-title> On the relationship between Zaprionus spinipilus Chassagnard &amp; McEvey and Z. vittiger Coquillett, the type species of the genus Zaprionus (Diptera: Drosophilidae).</article-title><source>Annales de la Société entomologique de France.</source></mixed-citation></ref></ref-list></tp:taxon-treatment>
