# Supplementary material for: Revision of the afrotropical species of Zaprionus (Diptera, Drosophilidae), with descriptions of two new species and notes on internal reproductive structures and immature stages
Source: Zookeys. 2010 Jul 23;(51):33–72. doi: 10.3897/zookeys.51.380 (PMC3088026; doi:10.3897/zookeys.51.380)
Supplement: XML Treatment for Zaprionus Zaprionus africanus [file zookeys.51.380-treatment3.xml]

<!DOCTYPE tp:taxon-treatment
  PUBLIC "-//TaxonX//DTD Taxonomic Treatment Publishing DTD v0 20100105//EN" "tax-treatment-NSO.dtd">
<tp:taxon-treatment xmlns:tp="http://www.plazi.org/taxpub"><tp:treatment-meta><mixed-citation publication-type="journal"><person-group><name><surname>Yassin</surname><given-names>Amir</given-names></name><name><surname>David</surname><given-names>Jean R.</given-names></name></person-group><article-title>Revision of the afrotropical species of <italic>Zaprionus</italic> (Diptera, Drosophilidae), with descriptions of two new species and notes on internal reproductive structures and immature stages</article-title><source>Zookeys</source><day>23</day><month>7</month><year>2010</year><volume>2010</volume><issue>51</issue><fpage>33</fpage><lpage>72</lpage><pub-id pub-id-type="doi">10.3897/zookeys.51.380</pub-id></mixed-citation></tp:treatment-meta><tp:nomenclature><tp:taxon-name>
                            <tp:taxon-name-part taxon-name-part-type="genus">Zaprionus</tp:taxon-name-part>
                            <tp:taxon-name-part taxon-name-part-type="subgenus">Zaprionus</tp:taxon-name-part>
                            <tp:taxon-name-part taxon-name-part-type="species">africanus</tp:taxon-name-part>
                        </tp:taxon-name><tp:taxon-authority>Yassin &amp; David</tp:taxon-authority><xref ref-type="bibr" rid="B45">Yassin et al. 2008b</xref></tp:nomenclature><tp:treatment-sec sec-type="Diagnosis"><title>Diagnosis.</title><p>This species resembles <tp:taxon-name>Zaprionus indianus</tp:taxon-name> and <tp:taxon-name>Zaprionus gabonicus</tp:taxon-name>, but can be distinguished from them by the deep serration of the apical margin of the aedeagal flap, the shape of the spermatheca being wider than long and the presence of 8 (rarely 7) peg-like ovisensilla on the oviscape, which is constricted ventrally (<xref ref-type="fig" rid="F12">Fig. 12</xref>).<!--PageBreak--></p></tp:treatment-sec><tp:treatment-sec sec-type="Description"><title>Description.</title><sec sec-type="♂"><title>♂.</title><p>TL = 1.38 mm.</p></sec><sec sec-type="Head"><title>Head.</title><p>Arista with 3 dorsal and 2 ventral rays plus terminal fork; pedicel white, flagellomere I dark brown. Frons orange, without a median stripe but with orbital stripes inwardly bordered with black; ocellar triangle concolorous with frons; hw:fw = 2.42, fw:fl = 0.96. Orbital setae in straight line; or1:or2:or3 = 3:2:3, orbito-index = 1.1, oc:or1 = 1.45, poc:oc = 0.63, iv:ov = 0.88. Face whitish yellow; carina broad and bulbous. Gena broad, o:j = 9.3, o:ch = 6.2. Eye red.</p></sec><sec sec-type="Thorax"><title>Thorax.</title><p>Scutum brown, darker than frons, with 2 silvery white stripes. acs in 6 rows in front of adc; adc:pdc = 0.8. Scutellum darker than scutum, with black borders of the stripes expanded posteriorly; bsc:asc = 0.7. Pleura yellow; sterno-index = 0.38. Forefemur with 4–5 spines borne on warts on the anteroventral margin. Male basitarsus with a hairy brush.</p></sec><sec sec-type="Wing"><title>Wing.</title><p>Yellowish. C-index = 2.5, 4v-index = 1.3, 4c-index = 0.9, 5x-index = 1.0, M-index = 0.4, ac-index = 2.5, b/c = 0.7, C3 fringe = 47%, and WL = 2.90 mm.</p></sec><sec sec-type="Abdomen"><title>Abdomen.</title><p>Entirely yellow with deep dark spots at the bases of tergal setae.</p></sec><!--PageBreak--><sec sec-type="Terminalia"><title>Terminalia.</title><p>Epandrium densely pubescent throughout its entire length; posterior margin pubescent at dorsal portion with 4 long setae; epandrial ventral lobe with 3 long setae. Surstylus quadrate with two rows of prensisetae. Cercus triangular laterally. Hypandrium densely pubescent at the lateral portion of the paraphyses. Aedeagus expanded apically with a hook-like appendix; aedeagal flap expanded and deeply serrated. Apodeme subequal in length to aedeagus.</p></sec><sec sec-type="♀"><title>♀.</title><p>TL = 1.39 mm, resembling male.</p></sec><sec sec-type="Terminalia"><title>Terminalia.</title><p>Oviscape constricted ventrally, with 8 peg-like and 6 short, marginal setae plus 4 supernumeraries. Spermatheca wide, campaniform and smooth.</p></sec><sec sec-type="Egg"><title>Egg.</title><p>Elliptical with 4, equally long and fine filaments.</p></sec><sec sec-type="Larva"><title>Larva.</title><p>Escaping the culture medium when crowded.</p></sec><sec sec-type="Puparium"><title>Puparium.</title><p>Horn-index 9.8.</p><fig id="F12" orientation="portrait" position="float"><label>Figure 12</label><caption><p>Distiphallus, oviscape and spermatheca of <tp:taxon-name>Zaprionus africanus</tp:taxon-name> Yassin &amp; David in <xref ref-type="bibr" rid="B45">Yassin et al. 2008b</xref> <bold>a-c</bold>, <tp:taxon-name>Zaprionus gabonicus</tp:taxon-name> Yassin &amp; David in <xref ref-type="bibr" rid="B45">Yassin et al. 2008b</xref> <bold>d–f</bold>, and <tp:taxon-name>Zaprionus indianus</tp:taxon-name> Gupta, 1970 <bold>g–i</bold>.</p></caption><graphic xmlns:xlink="http://www.w3.org/1999/xlink" xlink:href="ZooKeys-051-033-g012.jpg" position="float" orientation="portrait" xlink:type="simple"/></fig></sec></tp:treatment-sec><ref-list><ref id="B45"><mixed-citation xmlns:xlink="http://www.w3.org/1999/xlink" xlink:type="simple"><person-group><name name-style="western"><surname>Yassin</surname><given-names>A</given-names></name><name name-style="western"><surname>Capy</surname><given-names>P</given-names></name><name name-style="western"><surname>Madi-Ravazzi</surname><given-names>L</given-names></name><name name-style="western"><surname>Ogereau</surname><given-names>D</given-names></name><name name-style="western"><surname>David</surname><given-names>JR</given-names></name></person-group>(<year>2008b</year>)<article-title> DNA barcode discovers two cryptic species and two geographical radiations in the invasive drosophilid Zaprionus indianus.</article-title><source>Molecular Ecology Resources</source><volume>8</volume>: <fpage>491</fpage>-<lpage>501</lpage>.</mixed-citation></ref></ref-list></tp:taxon-treatment>
