# Supplementary material for: Revision of the afrotropical species of Zaprionus (Diptera, Drosophilidae), with descriptions of two new species and notes on internal reproductive structures and immature stages
Source: Zookeys. 2010 Jul 23;(51):33–72. doi: 10.3897/zookeys.51.380 (PMC3088026; doi:10.3897/zookeys.51.380)
Supplement: XML Treatment for Zaprionus Zaprionus gabonicus [file zookeys.51.380-treatment4.xml]

<!DOCTYPE tp:taxon-treatment
  PUBLIC "-//TaxonX//DTD Taxonomic Treatment Publishing DTD v0 20100105//EN" "tax-treatment-NSO.dtd">
<tp:taxon-treatment xmlns:tp="http://www.plazi.org/taxpub"><tp:treatment-meta><mixed-citation publication-type="journal"><person-group><name><surname>Yassin</surname><given-names>Amir</given-names></name><name><surname>David</surname><given-names>Jean R.</given-names></name></person-group><article-title>Revision of the afrotropical species of <italic>Zaprionus</italic> (Diptera, Drosophilidae), with descriptions of two new species and notes on internal reproductive structures and immature stages</article-title><source>Zookeys</source><day>23</day><month>7</month><year>2010</year><volume>2010</volume><issue>51</issue><fpage>33</fpage><lpage>72</lpage><pub-id pub-id-type="doi">10.3897/zookeys.51.380</pub-id></mixed-citation></tp:treatment-meta><tp:nomenclature><tp:taxon-name>
                            <tp:taxon-name-part taxon-name-part-type="genus">Zaprionus</tp:taxon-name-part>
                            <tp:taxon-name-part taxon-name-part-type="subgenus">Zaprionus</tp:taxon-name-part>
                            <tp:taxon-name-part taxon-name-part-type="species">gabonicus</tp:taxon-name-part>
                        </tp:taxon-name><tp:taxon-authority>Yassin &amp; David</tp:taxon-authority><xref ref-type="bibr" rid="B45">Yassin et al. 2008b</xref></tp:nomenclature><tp:treatment-sec sec-type="Diagnosis"><title>Diagnosis.</title><p>This species resembles <tp:taxon-name>Zaprionus indianus</tp:taxon-name>, but it can be distinguished from it by the small body size and the total lack of serration on the aedeagal flap (<xref ref-type="fig" rid="F12">Fig. 12</xref>)</p></tp:treatment-sec><tp:treatment-sec sec-type="Description"><title>Description.</title><sec sec-type="♂"><title>♂.</title><p>TL = 1.40 mm.</p></sec><sec sec-type="Head"><title>Head.</title><p>Arista with 3 dorsal and 2 ventral rays plus terminal fork; pedicel white, flagellomere I dark brown. Frons orange, sometimes with highly vestigial median<!--PageBreak--> stripe plus orbital stripes inwardly bordered with black; ocellar triangle concolorous with frons; hw:fw = 2.45, fw:fl = 0.85. Orbital setae in straight line; or1:or2:or3 = 1.1:1.0:1.2, orbito-index = 1.1, oc:or1 = 1.4, poc:oc = 0.7, iv:ov = 0.7. Face whitish yellow; carina broad and bulbous. Gena narrow; o:j = 10, o:ch = 4.9. Eye red.</p></sec><sec sec-type="Thorax"><title>Thorax.</title><p>Scutum brown, darker than frons, with 2 silvery white stripes. acs in 6 rows in front of adc; adc:pdc = 0.75. Scutellum darker than scutum, with black borders of the stripes expanded posteriorly; bsc:asc = 0.9. Pleura yellow; sterno-index = 0.44. Forefemur with 4–5 spines borne on warts on the anteroventral margin. Male basitarsus with a hairy brush.</p></sec><sec sec-type="Wing"><title>Wing.</title><p>Yellowish. C-index = 2.3, 4v-index = 1.4, 4c-index = 0.8, 5x-index = 1.0, M-index = 0.4, ac-index = 2.2, b/c = 0.6, C3 fringe = 52%, and WL = 2.7 mm.</p></sec><!--PageBreak--><sec sec-type="Abdomen"><title>Abdomen.</title><p>Entirely yellow with deep dark spots at the bases of tergal setae.</p></sec><sec sec-type="Terminalia"><title>Terminalia.</title><p>Epandrium densely pubescent throughout its entire length; posterior margin pubescent at dorsal portion with 4 long setae; epandrial ventral lobe with 3 long setae. Surstylus quadrate with two rows of prensisetae. Cercus triangular laterally. Hypandrium densely pubescent at the lateral portion of the paraphyses. Aedeagus slender expanded apically without a hook-like appendix; aedeagal flap expanded and not serrated. Apodeme subequal in length to aedeagus.</p></sec><sec sec-type="♀"><title>♀.</title><p>TL = 1.34 mm, resembling male.</p></sec><sec sec-type="Terminalia"><title>Terminalia.</title><p>Oviscape not constricted ventrally, with 6 (rarely 7) peg-like and 6 short, marginal setae plus 4 supernumeraries. Spermatheca globulous and smooth, not wider than longer.</p></sec><sec sec-type="Egg"><title>Egg.</title><p>Elliptical with 4 equally long and fine filaments.</p></sec><sec sec-type="Larva"><title>Larva.</title><p>Escaping the culture medium when crowded.</p></sec><sec sec-type="Puparium"><title>Puparium.</title><p>Horn-index 10.4.</p><fig id="F13" orientation="portrait" position="float"><label>Figure 13</label><caption><p>Male genitalia and spermatheca of <tp:taxon-name>Zaprionus lachaisei</tp:taxon-name> Yassin &amp; David, sp. n. <bold>a</bold>, <bold>b</bold>, and <tp:taxon-name>Zaprionus santomensis</tp:taxon-name> Yassin &amp; David, sp. n. <bold>c</bold>, <bold>d</bold>.</p></caption><graphic xmlns:xlink="http://www.w3.org/1999/xlink" xlink:href="ZooKeys-051-033-g013.jpg" position="float" orientation="portrait" xlink:type="simple"/></fig></sec></tp:treatment-sec><tp:treatment-sec><!--Section generated to contain objects referenced in tp:taxon-treatment.--><fig id="F12" orientation="portrait" position="float"><label>Figure 12</label><caption><p>Distiphallus, oviscape and spermatheca of <tp:taxon-name>Zaprionus africanus</tp:taxon-name> Yassin &amp; David in <xref ref-type="bibr" rid="B45">Yassin et al. 2008b</xref> <bold>a-c</bold>, <tp:taxon-name>Zaprionus gabonicus</tp:taxon-name> Yassin &amp; David in <xref ref-type="bibr" rid="B45">Yassin et al. 2008b</xref> <bold>d–f</bold>, and <tp:taxon-name>Zaprionus indianus</tp:taxon-name> Gupta, 1970 <bold>g–i</bold>.</p></caption><graphic xmlns:xlink="http://www.w3.org/1999/xlink" xlink:href="ZooKeys-051-033-g012.jpg" position="float" orientation="portrait" xlink:type="simple"/></fig></tp:treatment-sec><ref-list><ref id="B45"><mixed-citation xmlns:xlink="http://www.w3.org/1999/xlink" xlink:type="simple"><person-group><name name-style="western"><surname>Yassin</surname><given-names>A</given-names></name><name name-style="western"><surname>Capy</surname><given-names>P</given-names></name><name name-style="western"><surname>Madi-Ravazzi</surname><given-names>L</given-names></name><name name-style="western"><surname>Ogereau</surname><given-names>D</given-names></name><name name-style="western"><surname>David</surname><given-names>JR</given-names></name></person-group>(<year>2008b</year>)<article-title> DNA barcode discovers two cryptic species and two geographical radiations in the invasive drosophilid Zaprionus indianus.</article-title><source>Molecular Ecology Resources</source><volume>8</volume>: <fpage>491</fpage>-<lpage>501</lpage>.</mixed-citation></ref></ref-list></tp:taxon-treatment>
