# Supplementary material for: Revision of the afrotropical species of Zaprionus (Diptera, Drosophilidae), with descriptions of two new species and notes on internal reproductive structures and immature stages
Source: Zookeys. 2010 Jul 23;(51):33–72. doi: 10.3897/zookeys.51.380 (PMC3088026; doi:10.3897/zookeys.51.380)
Supplement: XML Treatment for Zaprionus Zaprionus koroleu [file zookeys.51.380-treatment5.xml]

<!DOCTYPE tp:taxon-treatment
  PUBLIC "-//TaxonX//DTD Taxonomic Treatment Publishing DTD v0 20100105//EN" "tax-treatment-NSO.dtd">
<tp:taxon-treatment xmlns:tp="http://www.plazi.org/taxpub"><tp:treatment-meta><mixed-citation publication-type="journal"><person-group><name><surname>Yassin</surname><given-names>Amir</given-names></name><name><surname>David</surname><given-names>Jean R.</given-names></name></person-group><article-title>Revision of the afrotropical species of <italic>Zaprionus</italic> (Diptera, Drosophilidae), with descriptions of two new species and notes on internal reproductive structures and immature stages</article-title><source>Zookeys</source><day>23</day><month>7</month><year>2010</year><volume>2010</volume><issue>51</issue><fpage>33</fpage><lpage>72</lpage><pub-id pub-id-type="doi">10.3897/zookeys.51.380</pub-id></mixed-citation></tp:treatment-meta><tp:nomenclature><tp:taxon-name>
                            <tp:taxon-name-part taxon-name-part-type="genus">Zaprionus</tp:taxon-name-part>
                            <tp:taxon-name-part taxon-name-part-type="subgenus">Zaprionus</tp:taxon-name-part>
                            <tp:taxon-name-part taxon-name-part-type="species">koroleu</tp:taxon-name-part>
                        </tp:taxon-name><tp:taxon-authority>Burla</tp:taxon-authority><tp:nomenclature-citation-list><tp:nomenclature-citation><tp:taxon-name>Zaprionus (Zaprionus) beninensis</tp:taxon-name><comment><xref ref-type="bibr" rid="B11">Chassagnard and Tsacas 1993</xref>, syn. n.</comment></tp:nomenclature-citation></tp:nomenclature-citation-list></tp:nomenclature><tp:treatment-sec sec-type="Discussion"><title>Discussion.</title><p>The identity of the dark species <tp:taxon-name>Zaprionus koroleu</tp:taxon-name> has long been problematic since its description by <xref ref-type="bibr" rid="B6">Burla (1954)</xref> from lowland rainforests in Côte d’Ivoire. It had often been confused with another montane dark species in Uganda (<xref ref-type="bibr" rid="B7">Buruga 1976</xref>) and Cameroon (<xref ref-type="bibr" rid="B37">Tsacas 1980</xref>; <xref ref-type="bibr" rid="B2">Bennet-Clark et al. 1980</xref>), which was later described as <tp:taxon-name>Zaprionus camerounensis</tp:taxon-name> by <xref ref-type="bibr" rid="B11">Chassagnard and Tsacas (1993)</xref>. <xref ref-type="bibr" rid="B11">Chassagnard and Tsacas (1993)</xref> re-examined Burla’s type and considered the enlargement and fusion of BV on the scutellum a characteristic trait of <tp:taxon-name>Zaprionus koroleu</tp:taxon-name> in the lack of distinctive features of the male genitalia. However, the examination of different strains of <tp:taxon-name>Zaprionus vittiger</tp:taxon-name> has shown this character to be polymorphic and not exclusive to <tp:taxon-name>Zaprionus koroleu</tp:taxon-name>. <xref ref-type="bibr" rid="B11">Chassagnard and Tsacas (1993)</xref> also noted that <tp:taxon-name>Zaprionus koroleu</tp:taxon-name> is distinguishable from <tp:taxon-name>Zaprionus beninensis</tp:taxon-name> in having the thorax and abdomen darker than the frons, whereas in <tp:taxon-name>Zaprionus beninensis</tp:taxon-name> the abd<!--PageBreak-->omen is darker than the frons and the thorax as confirmed by re-examining the type series of <tp:taxon-name>Zaprionus beninensis</tp:taxon-name>. All species of the vittiger complex are found in high latitudes or altitudes with the exception of <tp:taxon-name>Zaprionus koroleu</tp:taxon-name> and <tp:taxon-name>Zaprionus beninensis</tp:taxon-name>. <xref ref-type="bibr" rid="B6">Burla (1954)</xref> noted that <tp:taxon-name>Zaprionus koroleu</tp:taxon-name> was bred in Côte d’Ivoire from decaying <tp:taxon-name>Raphia</tp:taxon-name> trunk along with other palm breeding drosophilids of the genera <tp:taxon-name>Chymomyza</tp:taxon-name> and <tp:taxon-name>Scaptodrosophila</tp:taxon-name>, and this was similar to the breeding niche of <tp:taxon-name>Zaprionus beninensis</tp:taxon-name> in Benin (fallen trunks of coconut palm; J. R. David, unpublished observations). Both species are, however, generalists as <xref ref-type="bibr" rid="B6">Burla (1954)</xref> bred <tp:taxon-name>Zaprionus koroleu</tp:taxon-name> also from fermenting fruits and as <tp:taxon-name>Zaprionus beninensis</tp:taxon-name> was maintained in laboratory for almost ten years (<xref ref-type="bibr" rid="B11">Chassagnard and Tsacas 1993</xref>). On the basis of these geographical and ecological considerations, only slight differences in pigmentation observed in <tp:taxon-name>Zaprionus beninensis</tp:taxon-name> and the great morphological similarity of male genitalia, <tp:taxon-name>Zaprionus beninensis</tp:taxon-name> Chassagnard &amp; Tsacas syn. n. is considered a junior synonym to <tp:taxon-name>Zaprionus koroleu</tp:taxon-name> Burla.</p><fig id="F14" orientation="portrait" position="float"><label>Figure 14</label><caption><p>Spermatheca and male epandrium of <tp:taxon-name>Zaprionus ornatus</tp:taxon-name> Seguy, 1933 <bold>a</bold>, <tp:taxon-name>Zaprionus davidi</tp:taxon-name> Chassagnard &amp; Tsacas, 1993 <bold>b</bold>, <tp:taxon-name>Zaprionus taronus</tp:taxon-name> Chassagnard &amp; Tsacas, 1993 <bold>c</bold>, <bold>d</bold>, and <tp:taxon-name>Zaprionus capensis</tp:taxon-name> Chassagnard &amp; Tsacas, 1993 <bold>e</bold>, <bold>f</bold> [Illustrations from <xref ref-type="bibr" rid="B11">Chassagnard and Tsacas 1993</xref>; courtesy of M. T. Chassagnard].</p></caption><graphic xmlns:xlink="http://www.w3.org/1999/xlink" xlink:href="ZooKeys-051-033-g014.jpg" position="float" orientation="portrait" xlink:type="simple"/></fig><fig id="F15" orientation="portrait" position="float"><label>Figure 15</label><caption><p>Larval cephalopharyngeal skeleton of <tp:taxon-name>Zaprionus sepsoides</tp:taxon-name> Duda, 1939.</p></caption><graphic xmlns:xlink="http://www.w3.org/1999/xlink" xlink:href="ZooKeys-051-033-g015.jpg" position="float" orientation="portrait" xlink:type="simple"/></fig></tp:treatment-sec><ref-list><ref id="B11"><mixed-citation xmlns:xlink="http://www.w3.org/1999/xlink" xlink:type="simple"><person-group><name name-style="western"><surname>Chassagnard</surname><given-names>MT</given-names></name><name name-style="western"><surname>Tsacas</surname><given-names>L</given-names></name></person-group>(<year>1993</year>)<article-title> Le sous-genre Zaprionus s.str. Définition de groupes d’espèces et révision du sous-groupe vittiger (Diptera: Drosophilidae).</article-title><source>Annales de la Société entomologique de France</source><volume>29</volume>: <fpage>173</fpage>-<lpage>194</lpage>.</mixed-citation></ref><ref id="B6"><mixed-citation xmlns:xlink="http://www.w3.org/1999/xlink" xlink:type="simple"><person-group><name name-style="western"><surname>Burla</surname><given-names>H</given-names></name></person-group>(<year>1954</year>)<article-title> Zur Kenntnis der Drosophiliden der Elfenbeinkuste (Franzosisch West-Afrika).</article-title><source>Revue Suisse de Zoologie</source><volume>61</volume>: <fpage>1</fpage>-<lpage>218</lpage>.</mixed-citation></ref><ref id="B7"><mixed-citation xmlns:xlink="http://www.w3.org/1999/xlink" xlink:type="simple"><person-group><name name-style="western"><surname>Buruga</surname><given-names>JH</given-names></name></person-group>(<year>1976</year>)<article-title> Breeding sites of some species of Zaprionus (Diptera) in Uganda.</article-title><source>Journal of the East Africa Natural History Society and National Museum</source><volume>31</volume>: <fpage>1</fpage>-<lpage>6</lpage>.</mixed-citation></ref><ref id="B37"><mixed-citation xmlns:xlink="http://www.w3.org/1999/xlink" xlink:type="simple"><person-group><name name-style="western"><surname>Tsacas</surname><given-names>L</given-names></name></person-group>(<year>1980</year>)<article-title> L’identité de Zaprionus vittiger Coquillett et révision des espèces afrotropicales affines (Dipt. Drosophilidae).</article-title><source>Bulletin de la Société entomologique de France</source><volume>85</volume>: <fpage>141</fpage>-<lpage>154</lpage>.<!--PageBreak--></mixed-citation></ref><ref id="B2"><mixed-citation xmlns:xlink="http://www.w3.org/1999/xlink" xlink:type="simple"><person-group><name name-style="western"><surname>Bennet-Clark</surname><given-names>HC</given-names></name><name name-style="western"><surname>Leroy</surname><given-names>Y</given-names></name><name name-style="western"><surname>Tsacas</surname><given-names>L</given-names></name></person-group>(<year>1980</year>)<article-title> Species and sex-specific songs and courtship behavior in the genus Zaprionus (Diptera-Drosophilidae).</article-title><source>Animal Behavior</source><volume>28</volume>: <fpage>230</fpage>-<lpage>255</lpage>.<!--PageBreak--></mixed-citation></ref></ref-list></tp:taxon-treatment>
