# Supplementary material for: Revision of the afrotropical species of Zaprionus (Diptera, Drosophilidae), with descriptions of two new species and notes on internal reproductive structures and immature stages
Source: Zookeys. 2010 Jul 23;(51):33–72. doi: 10.3897/zookeys.51.380 (PMC3088026; doi:10.3897/zookeys.51.380)
Supplement: XML Treatment for Zaprionus Zaprionus lachaisei [file zookeys.51.380-treatment6.xml]

<!DOCTYPE tp:taxon-treatment
  PUBLIC "-//TaxonX//DTD Taxonomic Treatment Publishing DTD v0 20100105//EN" "tax-treatment-NSO.dtd">
<tp:taxon-treatment xmlns:tp="http://www.plazi.org/taxpub"><tp:treatment-meta><mixed-citation publication-type="journal"><person-group><name><surname>Yassin</surname><given-names>Amir</given-names></name><name><surname>David</surname><given-names>Jean R.</given-names></name></person-group><article-title>Revision of the afrotropical species of <italic>Zaprionus</italic> (Diptera, Drosophilidae), with descriptions of two new species and notes on internal reproductive structures and immature stages</article-title><source>Zookeys</source><day>23</day><month>7</month><year>2010</year><volume>2010</volume><issue>51</issue><fpage>33</fpage><lpage>72</lpage><pub-id pub-id-type="doi">10.3897/zookeys.51.380</pub-id></mixed-citation></tp:treatment-meta><tp:nomenclature><tp:taxon-name>
                            <tp:taxon-name-part taxon-name-part-type="genus">Zaprionus</tp:taxon-name-part>
                            <tp:taxon-name-part taxon-name-part-type="subgenus">Zaprionus</tp:taxon-name-part>
                            <tp:taxon-name-part taxon-name-part-type="species">lachaisei</tp:taxon-name-part>
                            <object-id xmlns:xlink="http://www.w3.org/1999/xlink" xlink:type="simple">urn:lsid:zoobank.org:act:842BCF21-9ACF-48C1-9B53-9DAC95C49554</object-id>
                        </tp:taxon-name><tp:taxon-authority>Yassin &amp; David</tp:taxon-authority><tp:taxon-status xmlns:xlink="http://www.w3.org/1999/xlink" xlink:type="simple">sp. n.</tp:taxon-status></tp:nomenclature><tp:treatment-sec sec-type="Diagnosis"><title>Diagnosis.</title><p>This species resembles <tp:taxon-name>Zaprionus vittiger</tp:taxon-name>, but has the bigger body size (TL &gt; 1.60 mm), spiniform spines enlarged and blackened on the first two tarsomeres of the foreleg (<xref ref-type="fig" rid="F5">Fig. 5</xref>), and shorter puparial anterior spiracles (H = 5) (<xref ref-type="fig" rid="F11">Fig. 11</xref>). It is also distinguishable by a peculiar behavior of the larvae which do not leave the culture bottle when disturbed or crowded.</p></tp:treatment-sec><tp:treatment-sec sec-type="Description"><title>Description.</title><sec sec-type="♂"><title>♂.</title><p>TL = 1.68 mm.</p></sec><sec sec-type="Head"><title>Head.</title><p>Arista with 3 dorsal and 2 ventral rays plus a terminal fork, pedicel tan. Frons orange-tan with lateral white stripes; median white stripe absent; ocellar triangle raised and darker; hw:fw = 2.04, fw:fl = 1.05. Face pale; carina large; palpus yellow. Gena broad, o:j = 10.2, o:ch = 5.2. Orbital bristles in straight line; or2 very minute, or1:or2:or3 = 7:2:5, orbito-index = 1.4. Ocellar setae long, divergent; oc:or1 = 1.3, poc:oc = 0.5, iv:ov = 0.6. Eye red and densely pilose.</p></sec><sec sec-type="Thorax"><title>Thorax.</title><p>Scutum tan, darker than frons, with four white longitudinal stripes continuing on scutellum; white stripes narrow, bordered with large black stripes, especially on the inner side; acs in 6 regular rows anterior to adc and 4 irregular rows between them; psc enlarged, adc:psc = 1.5; adc:pdc = 0.6. Scutellum slightly pointed at the apex, where white spot absent; bsc:asc = 1.3. Sterno-index = 0.6. F1 with 4 setiferous spines not borne on tubercules on the anteroventral margin. Basitarsus of the foreleg with a hairy brush on the ventral margin. Spiniform spines of the first and second tarsomeres of the foreleg enlaged and blackened.</p></sec><sec sec-type="Wing"><title>Wing.</title><p>Dusky; WL:WW = 2.3, C-index = 3.0, 4v-index = 1.5, 4c-index = 0.8, 5x-index = 0.7, M-index = 0.3, ac-index = 2.5, b/c = 0.6, C3 fringe 0.45, WL = 3.8 mm.</p></sec><sec sec-type="Abdomen"><title>Abdomen.</title><p>Uniformly tan, with dark spots at the bases of tergal bristles.</p></sec><sec sec-type="Terminalia"><title>Terminalia (<xref ref-type="fig" rid="F13">Fig. 13a</xref>).</title><p>Epandrium densely pubescent at ventral portion; posterior margin pubescent at dorsal portion with 5 long bristles; anterior phragma narrow; <!--PageBreak-->epandrial ventral lobe with 3 long bristles. Surstylus quadrate with two rows of prensisetae. Cercus triangular laterally. Hypandrium with a small pubescent patch at the lateral portion of the paraphyses. Aedeagus expanded apically; aedeagal flap expanded and deeply serrate. Apodeme subequal in length to aedeagus.</p></sec><sec sec-type="♀"><title>♀.</title><p>TL = 1.76 mm, resembling male.</p></sec><sec sec-type="Terminalia"><title>Terminalia.</title><p>Oviscape with 8 peg-like and 7 short, marginal setae plus 4 supernumary. Spermatheca large, globulous and smooth (<xref ref-type="fig" rid="F13">Fig. 13b</xref>).</p></sec><sec sec-type="Egg"><title>Egg.</title><p>Elliptical with 4 equally long and fine filaments.</p></sec><sec sec-type="Larva"><title>Larva.</title><p>Not escaping the culture medium when disturbed or crowded.</p></sec><sec sec-type="Puparium"><title>Puparium.</title><p>H = 5.0 (<xref ref-type="fig" rid="F11">Fig. 11d</xref>).</p></sec></tp:treatment-sec><tp:treatment-sec sec-type="Distribution"><title>Distribution</title><p>. Tanzania.</p></tp:treatment-sec><tp:treatment-sec sec-type="Type material"><title>Type material</title><p>. Holotype (male) and allotype (female), Tanzania: East-Usambara Mountains, Amani (870 m), ex type strain ZMI.12, 11-VIII-2008, founder female coll. 25-IX-2002, D. Lachaise. Paratypes: 10 males and 10 females with the same label. Types deposited in MNHN.</p></tp:treatment-sec><tp:treatment-sec sec-type="Discussion"><title>Discussion</title><p>. Attempts to hybridize this strain with others belonging to the vittiger complex have all failed. The species is very prolific and easy to breed in the laboratory.</p></tp:treatment-sec><tp:treatment-sec sec-type="Etymology"><title>Etymology</title><p>. Patronym, in honor of the French <tp:taxon-name>Drosophila</tp:taxon-name> systematist Dr. Daniel Lachaise (1948–2006), collector of the types of two new species described here.</p></tp:treatment-sec><tp:treatment-sec><!--Section generated to contain objects referenced in tp:taxon-treatment.--><fig id="F5" orientation="portrait" position="float"><label>Figure 5</label><caption><p>Tarsomeres of male foreleg of <tp:taxon-name>Zaprionus neglectus</tp:taxon-name> Collart, 1937 <bold>a</bold>, <tp:taxon-name>Zaprionus kololdkinae</tp:taxon-name> Chassagnard &amp; Tsacas, 1987 <bold>b</bold>, <tp:taxon-name>Zaprionus lachaisei</tp:taxon-name> Yassin &amp; David, sp. n. <bold>c</bold>, <tp:taxon-name>Zaprionus taronus</tp:taxon-name> Chassagnard &amp; Tsacas, 1993 <bold>d</bold>, and <tp:taxon-name>Zaprionus santomensis</tp:taxon-name> Yassin &amp; David, sp. n. <bold>e</bold>.</p></caption><graphic xmlns:xlink="http://www.w3.org/1999/xlink" xlink:href="ZooKeys-051-033-g005.jpg" position="float" orientation="portrait" xlink:type="simple"/></fig><fig id="F11" orientation="portrait" position="float"><label>Figure 11</label><caption><p>Puparium of <tp:taxon-name>Zaprionus neglectus</tp:taxon-name> Collart, 1937 <bold>a</bold>, <tp:taxon-name>Zaprionus inermis</tp:taxon-name> Collart, 1937 <bold>b</bold>, <tp:taxon-name>Zaprionus cercus</tp:taxon-name> Chassagnard &amp; McEvey, 1992 <bold>c</bold>, <tp:taxon-name>Zaprionus santomensis</tp:taxon-name> Yassin &amp; David, sp. n. <bold>d</bold>, <tp:taxon-name>Zaprionus lachaisei</tp:taxon-name> Yassin &amp; David, sp. n. <bold>e</bold> and <tp:taxon-name>Zaprionus vittiger</tp:taxon-name> Coquillett, 1902 <bold>f</bold>.</p></caption><graphic xmlns:xlink="http://www.w3.org/1999/xlink" xlink:href="ZooKeys-051-033-g011.jpg" position="float" orientation="portrait" xlink:type="simple"/></fig><fig id="F13" orientation="portrait" position="float"><label>Figure 13</label><caption><p>Male genitalia and spermatheca of <tp:taxon-name>Zaprionus lachaisei</tp:taxon-name> Yassin &amp; David, sp. n. <bold>a</bold>, <bold>b</bold>, and <tp:taxon-name>Zaprionus santomensis</tp:taxon-name> Yassin &amp; David, sp. n. <bold>c</bold>, <bold>d</bold>.</p></caption><graphic xmlns:xlink="http://www.w3.org/1999/xlink" xlink:href="ZooKeys-051-033-g013.jpg" position="float" orientation="portrait" xlink:type="simple"/></fig></tp:treatment-sec></tp:taxon-treatment>
