# Supplementary material for: Revision of the afrotropical species of Zaprionus (Diptera, Drosophilidae), with descriptions of two new species and notes on internal reproductive structures and immature stages
Source: Zookeys. 2010 Jul 23;(51):33–72. doi: 10.3897/zookeys.51.380 (PMC3088026; doi:10.3897/zookeys.51.380)
Supplement: XML Treatment for Zaprionus Zaprionus santomensis [file zookeys.51.380-treatment7.xml]

<!DOCTYPE tp:taxon-treatment
  PUBLIC "-//TaxonX//DTD Taxonomic Treatment Publishing DTD v0 20100105//EN" "tax-treatment-NSO.dtd">
<tp:taxon-treatment xmlns:tp="http://www.plazi.org/taxpub"><tp:treatment-meta><mixed-citation publication-type="journal"><person-group><name><surname>Yassin</surname><given-names>Amir</given-names></name><name><surname>David</surname><given-names>Jean R.</given-names></name></person-group><article-title>Revision of the afrotropical species of <italic>Zaprionus</italic> (Diptera, Drosophilidae), with descriptions of two new species and notes on internal reproductive structures and immature stages</article-title><source>Zookeys</source><day>23</day><month>7</month><year>2010</year><volume>2010</volume><issue>51</issue><fpage>33</fpage><lpage>72</lpage><pub-id pub-id-type="doi">10.3897/zookeys.51.380</pub-id></mixed-citation></tp:treatment-meta><tp:nomenclature><tp:taxon-name>
                            <tp:taxon-name-part taxon-name-part-type="genus">Zaprionus</tp:taxon-name-part>
                            <tp:taxon-name-part taxon-name-part-type="subgenus">Zaprionus</tp:taxon-name-part>
                            <tp:taxon-name-part taxon-name-part-type="species">santomensis</tp:taxon-name-part>
                            <object-id xmlns:xlink="http://www.w3.org/1999/xlink" xlink:type="simple">urn:lsid:zoobank.org:act:4DE262CC-1AD9-4D00-827B-FC62FC28BACD</object-id>
                        </tp:taxon-name><tp:taxon-authority>Yassin &amp; David</tp:taxon-authority><tp:taxon-status xmlns:xlink="http://www.w3.org/1999/xlink" xlink:type="simple">sp. n.</tp:taxon-status><tp:nomenclature-citation-list><tp:nomenclature-citation><tp:taxon-name>Zaprionus</tp:taxon-name><comment>sp. B in <xref ref-type="bibr" rid="B1">Araripe et al. 2004</xref></comment></tp:nomenclature-citation></tp:nomenclature-citation-list></tp:nomenclature><tp:treatment-sec sec-type="Diagnosis"><title>Diagnosis.</title><p>This species resembles those of the indianus complex in having abdominal tergal spots and F1 spines not borne on protruding tubercule. It can be distinguished from them by the bigger body size, the darker body color mainly in contrast with the frons which is bright orange (<xref ref-type="fig" rid="F10">Fig. 10f</xref>), the wings being dusky rather than hyaline, the smaller hairy brush of the male basitarsus (1/3 of basitarsus) (<xref ref-type="fig" rid="F5">Fig. 5e</xref>), and the lack of an apical introvert in the spermatheca (<xref ref-type="fig" rid="F13">Fig. 13d</xref>).</p></tp:treatment-sec><tp:treatment-sec sec-type="Description"><title>Description.</title><sec sec-type="♂"><title>♂.</title><p> TL = 1.40 mm.</p></sec><sec sec-type="Head"><title>Head.</title><p> Arista with 2 dorsal and 3 ventral rays plus terminal fork; pedicel dark brown. Frons orange tan, with vestigial median stripe plus orbital stripes inwardly bordered with black; ocellar triangle blackened; hw:fw = 2.16, fw:fl = 0.8. Orbital setae in straight line; or1:or2:or3 = 3:2:3, orbito-index = 1.8, oc:or1 = 1.5, poc:oc=0.6, iv:ov = 0.4. Face tan. Gena narrow, o:j = 7.6, o:ch = 5.1. Eye red.</p></sec><sec sec-type="Thorax"><title>Thorax.</title><p> Scutum brown, darker than frons, with 2 silvery white stripes. acs in 6 rows in front of adc; adc:pdc = 0.9. Scutellum darker than scutum, with black borders of the stripes expanded posteriorly; bsc:asc = 1.2. Pleura with white pilosity; sterno-index = 0.4. Forefemur with 4 spines not borne on warts on the anteroventral margin. Male basitarsus with a hairy brush.<!--PageBreak--></p></sec><sec sec-type="Wing"><title>Wing.</title><p> Dusky; WL:WW = 2.3, C-index = 2.8, 4v-index = 1.4, 4c-index = 0.8, 5x-index = 0.9, M-index = 0.3, ac-index = 2.7, b/c = 0.6, C3 fringe 0.40, and WL = 3.2 mm.</p></sec><sec sec-type="Abdomen"><title>Abdomen.</title><p> Entirely yellowish, lighter than thorax, with faint dark spots at the bases of tergal setae.</p></sec><sec sec-type="Terminalia"><title>Terminalia (<xref ref-type="fig" rid="F13">Fig. 13c</xref>).</title><p>Epandrium densely pubescent at ventral portion; posterior margin pubescent at dorsal portion with 3 long setae; anterior phragma slightly humped dorsally; epandrial ventral lobe with 4 long setae. Surstylus quadrate with two rows of prensisetae. Cercus triangular laterally. Hypandrium densely pubescent at the lateral portion of the paraphyses. Aedeagus expanded apically; aedeagal flap expanded and deeply serrate. Apodeme subequal in length to aedeagus.</p></sec><sec sec-type="♀"><title>♀.</title><p> TL = 1.50 mm, resembles male.</p></sec><sec sec-type="Terminalia"><title>Terminalia.</title><p> Oviscape with 8 peg-like and 6 short, marginal setae plus 4 supernumeraries. Spermatheca globulous and smooth (<xref ref-type="fig" rid="F13">Fig. 13d</xref>).</p></sec><sec sec-type="Egg"><title>Egg.</title><p> Elliptical with 4 equally long and fine filaments.</p></sec><sec sec-type="Larva"><title>Larva.</title><p> Escaping the culture medium when crowded.</p></sec><sec sec-type="Puparium"><title>Puparium.</title><p> Horn-index 10.6.</p></sec></tp:treatment-sec><tp:treatment-sec sec-type="Distribution"><title>Distribution.</title><p>Sao Tomé and Príncipe.</p></tp:treatment-sec><tp:treatment-sec sec-type="Type material"><title>Type material.</title><p>Holotype (male) and allotype (female), Sao Tomé and Príncipe: Pico de São Tomé Park (1,500 m), ex type strain ZNG, 11-VIII-2008, founder female coll. III-2001, D. Lachaise. Paratypes: 10 males and 10 females with the same label. Types deposited in MNHN.</p></tp:treatment-sec><tp:treatment-sec sec-type="Discussion"><title>Discussion.</title><p>This species resembles <tp:taxon-name>Zaprionus proximus</tp:taxon-name>, from which it can be distinguished on the basis of F1 ornamentation. An important physiological difference also exists between these species, as <tp:taxon-name>Zaprionus santomensis</tp:taxon-name> is a very heat-sensitive species since a growth temperature of 25°C is lethal for both sexes and males are sterile at 23 and 24°C (cf. <xref ref-type="bibr" rid="B1">Araripe et al. 2004</xref>).</p></tp:treatment-sec><tp:treatment-sec sec-type="Etymology"><title>Etymology.</title><p>The species epithet is in reference to the type locality.</p></tp:treatment-sec><tp:treatment-sec><!--Section generated to contain objects referenced in tp:taxon-treatment.--><fig id="F10" orientation="portrait" position="float"><label>Figure 10</label><caption><p>Lateral and dorsal views of <tp:taxon-name>Zaprionus koroleu</tp:taxon-name> Burla, 1954 <bold>a</bold>, <bold>b</bold>, <tp:taxon-name>Zaprionus vittiger</tp:taxon-name> Coquillett, 1902 <bold>c</bold>, <bold>d</bold>, <tp:taxon-name>Zaprionus lachaisei</tp:taxon-name> Yassin &amp; David, sp. n. <bold>e</bold>, <tp:taxon-name>Zaprionus santomensis</tp:taxon-name> Yassin &amp; David, sp. n. <bold>f</bold>, and <tp:taxon-name>Zaprionus camerounensis</tp:taxon-name> Chassagnard &amp; Tsacas, 1993 <bold>g</bold>, <bold>h</bold>.</p></caption><graphic xmlns:xlink="http://www.w3.org/1999/xlink" xlink:href="ZooKeys-051-033-g010.jpg" position="float" orientation="portrait" xlink:type="simple"/></fig><fig id="F5" orientation="portrait" position="float"><label>Figure 5</label><caption><p>Tarsomeres of male foreleg of <tp:taxon-name>Zaprionus neglectus</tp:taxon-name> Collart, 1937 <bold>a</bold>, <tp:taxon-name>Zaprionus kololdkinae</tp:taxon-name> Chassagnard &amp; Tsacas, 1987 <bold>b</bold>, <tp:taxon-name>Zaprionus lachaisei</tp:taxon-name> Yassin &amp; David, sp. n. <bold>c</bold>, <tp:taxon-name>Zaprionus taronus</tp:taxon-name> Chassagnard &amp; Tsacas, 1993 <bold>d</bold>, and <tp:taxon-name>Zaprionus santomensis</tp:taxon-name> Yassin &amp; David, sp. n. <bold>e</bold>.</p></caption><graphic xmlns:xlink="http://www.w3.org/1999/xlink" xlink:href="ZooKeys-051-033-g005.jpg" position="float" orientation="portrait" xlink:type="simple"/></fig><fig id="F13" orientation="portrait" position="float"><label>Figure 13</label><caption><p>Male genitalia and spermatheca of <tp:taxon-name>Zaprionus lachaisei</tp:taxon-name> Yassin &amp; David, sp. n. <bold>a</bold>, <bold>b</bold>, and <tp:taxon-name>Zaprionus santomensis</tp:taxon-name> Yassin &amp; David, sp. n. <bold>c</bold>, <bold>d</bold>.</p></caption><graphic xmlns:xlink="http://www.w3.org/1999/xlink" xlink:href="ZooKeys-051-033-g013.jpg" position="float" orientation="portrait" xlink:type="simple"/></fig></tp:treatment-sec><ref-list><ref id="B1"><mixed-citation xmlns:xlink="http://www.w3.org/1999/xlink" xlink:type="simple"><person-group><name name-style="western"><surname>Araripe</surname><given-names>LO</given-names></name><name name-style="western"><surname>Klaczko</surname><given-names>LB</given-names></name><name name-style="western"><surname>Moreteau</surname><given-names>B</given-names></name><name name-style="western"><surname>David</surname><given-names>JR</given-names></name></person-group>(<year>2004</year>)<article-title> Male sterility thresholds in a tropical cosmopolitan drosophilid: Zaprionus indianus.</article-title><source>Journal of Thermal Biology</source><volume>29</volume>: <fpage>73</fpage>-<lpage>80</lpage>.</mixed-citation></ref></ref-list></tp:taxon-treatment>
